# Supplementary material for: m6A-mediated upregulation of LINC01003 regulates cell migration by targeting the CAV1/FAK signaling pathway in glioma
Source: Biol Direct. 2023 Jun 3;18:27. doi: 10.1186/s13062-023-00386-6 (PMC10239147; doi:10.1186/s13062-023-00386-6)
Supplement: Supplementary file 1 — Additional file 1: Table S1. The DEGs between NC and LINC01003 smart silencer siRNA. [file 13062_2023_386_MOESM1_ESM.xlsx]

## Sheet: L03vsNL_deg_all
LINC01003 AVE	NC AVE	log2FoldChange	pvalue	padj	gene_name
32.7959	0	7.58704	4.79524e-06	0.000331516	LINC00483
22.6248	0	7.05119	5.80682e-05	0.00267527	AL590483.3
16.504	0	6.59774	0.000263558	0.00927431	RPL7P19
16.0345	0	6.5555	0.000306562	0.0104971	OR5AU1
15.5282	0	6.50893	0.000377291	0.012344	LILRA6
18.6946	0.459789	5.33527	0.00224547	0.0482757	SEPT7P3
34.1676	0.933723	5.20228	3.67992e-05	0.00186522	LILRB3
26.1136	0.92665	4.81694	0.000238343	0.008525	AC245052.3
25.6809	0.933723	4.78944	0.000320009	0.0108403	C9orf64
21.3731	0.919577	4.53058	0.00103511	0.0270747	AC005082.1
21.3915	0.92665	4.52857	0.000889163	0.0240615	RPS4XP6
72.6797	3.24681	4.48542	1.2822e-09	2.55982e-07	-
35.8152	1.8533	4.27218	2.09448e-05	0.00116086	COX4I1P1
26.0584	1.38644	4.23044	0.000312838	0.0106632	AL031577.1
24.5212	1.38644	4.14234	0.000463375	0.0145731	MYBPC3
22.4041	1.39351	4.00952	0.000895822	0.0241748	-
21.9898	1.40058	3.97883	0.00156123	0.0371249	AIM2
21.7875	1.38644	3.97245	0.00119091	0.0300061	CERS3
50.2572	3.23267	3.95527	1.06164e-06	9.39416e-05	-
34.7842	2.31309	3.90872	4.5107e-05	0.00216835	BCL2L14
298.938	20.3368	3.87548	2.85137e-28	9.29783e-25	-
20.287	1.37937	3.87165	0.00232947	0.0493782	AC104837.1
37.3892	2.78702	3.74799	3.07026e-05	0.00160186	BICD1P1
41.2826	3.23974	3.66994	1.83979e-05	0.00103139	KLRF1
22.892	1.86745	3.62231	0.00196988	0.0439461	CPM
22.4225	1.84623	3.599	0.00147941	0.0355586	GPR25
31.4891	2.77288	3.5033	0.000193649	0.00720294	-
20.8485	1.8533	3.49152	0.00226997	0.0483789	CACNA1B
20.7749	1.8533	3.48707	0.00233376	0.0494156	ATCAY
24.7419	2.30602	3.4188	0.00182567	0.0414858	RSPH10B
36.7174	3.71367	3.30761	0.000102375	0.00432608	LINC01504
38.9632	4.15932	3.22576	7.40169e-05	0.00326894	NPM1P46
37.5363	4.16639	3.17001	0.000140828	0.00554668	OLFML3
28.2491	3.24681	3.12222	0.000816395	0.0225923	LMOD3
35.8704	4.18054	3.10239	0.000225877	0.00812368	AC002540.1
74.7784	8.82086	3.08499	1.16679e-07	1.3752e-05	ABCG8
34.6371	4.14517	3.05907	0.00058595	0.0174492	LARP1P1
52.0335	6.4724	3.00478	2.25841e-05	0.00124467	RNF144A-AS1
40.4821	5.10719	2.98857	0.000114057	0.00472781	TESMIN
25.736	3.24681	2.98668	0.0020905	0.0458013	SLC17A8
233.549	29.6599	2.97711	1.98544e-19	1.88142e-16	-
35.8336	4.62618	2.95198	0.00028818	0.0100324	HIST1H1T
44.9553	6.04798	2.89623	0.000123826	0.00500549	-
201.333	27.3044	2.88154	2.07065e-16	1.19154e-13	LINC00643
705.389	97.3478	2.85758	2.56433e-47	5.01711e-43	AP000769.1
81.7095	11.5584	2.82007	1.77985e-07	1.99497e-05	RPL12P38
77.0058	11.1339	2.79053	4.16911e-07	4.20457e-05	GRAMD2A
38.061	5.5599	2.77442	0.000381802	0.0124499	AL512326.3
122.716	18.1157	2.76167	9.99892e-10	2.12821e-07	EPHX3
40.7947	6.03384	2.75741	0.000350384	0.0115994	-
128.22	19.4597	2.71992	1.08396e-10	2.75424e-08	B3GALT4
131.101	19.9124	2.71819	1.79468e-10	4.23047e-08	CSNK1A1P1
36.3766	5.54575	2.7115	0.000605105	0.0179001	ZBP1
304.148	47.1955	2.68707	3.01413e-20	3.93143e-17	-
97.2377	15.2791	2.66935	2.565e-08	3.43728e-06	PEAK3
49.2814	7.85884	2.64665	0.000111705	0.0046699	NCF1
71.9712	11.5584	2.63737	2.6775e-06	0.000208706	TULP2
30.4213	5.10011	2.57697	0.0019614	0.0438207	FCGR1A
251.121	42.152	2.5744	1.581e-17	1.10472e-14	-
45.9863	7.83762	2.54971	0.000536612	0.0162269	ASS1P5
37.0116	6.5007	2.50974	0.00128116	0.0317354	RSPH10B2
34.2044	6.00554	2.5078	0.00161866	0.038294	FCGR1B
34.0941	6.01969	2.50179	0.00137253	0.0334594	-
208.521	37.5116	2.47423	6.08614e-14	2.58859e-11	-
348.312	66.2024	2.39468	7.71576e-19	6.86177e-16	-
50.9474	9.74751	2.3861	0.000306184	0.0104971	KRT18P37
33.6613	6.49362	2.37446	0.00215664	0.0469352	AC139100.2
90.6192	17.6276	2.36188	3.17059e-06	0.000241587	AC106788.1
63.4293	12.485	2.34409	4.54743e-05	0.00218065	AL591848.3
44.2284	8.80671	2.32888	0.000535763	0.0162269	AC027307.3
59.8485	12.0535	2.312	6.56361e-05	0.00294535	ACRBP
90.5922	18.5259	2.28995	1.30576e-06	0.000112049	PGPEP1L
105.145	21.7798	2.27143	1.92047e-07	2.1109e-05	RAPSN
98.5077	20.8602	2.23922	1.28646e-06	0.000111865	PKD1L3
43.5382	9.27357	2.23247	0.00128142	0.0317354	LRRN4CL
79.574	17.1395	2.21476	8.04903e-06	0.000518024	AC068860.1
117	25.4086	2.20158	8.10178e-07	7.44185e-05	-
79.5373	17.6205	2.17481	1.14675e-05	0.00068544	PNLDC1
66.8531	14.8052	2.17375	7.18863e-05	0.00319649	AC010207.1
118.841	26.3848	2.17107	1.41368e-07	1.61747e-05	EFCAB8
120.591	26.8941	2.16591	7.39433e-07	6.88905e-05	FAM83E
97.4865	21.794	2.16209	1.89397e-06	0.000153757	-
51.7393	11.5725	2.1602	0.000393641	0.0127721	RCC2P7
71.3729	16.1916	2.13973	5.32101e-05	0.00248462	-
206.276	46.8206	2.13943	1.33672e-11	4.02353e-09	-
42.8566	9.72629	2.13867	0.00158555	0.0376015	PSTPIP1
42.7647	9.73336	2.13532	0.00137061	0.0334594	GAPLINC
58.8727	13.4895	2.12717	0.000689098	0.0197977	-
81.8934	18.9716	2.10873	2.30672e-05	0.00126417	KCNB1
178.229	41.6427	2.09652	3.42445e-09	5.82602e-07	AC016831.3
98.6094	23.1945	2.08885	3.17498e-06	0.000241587	AC136604.2
88.3182	20.8532	2.08201	1.14901e-05	0.00068544	-
199.473	47.2167	2.07806	1.71887e-10	4.10118e-08	GP5
42.5624	10.2073	2.06135	0.00223541	0.0482202	KCNQ4
115.804	27.7783	2.0593	4.33122e-07	4.34566e-05	-
45.5168	11.1269	2.03205	0.00171128	0.0397167	F2
310.869	76.9049	2.01531	3.20016e-15	1.5271e-12	FGF18
454.258	113.985	1.9947	1.0707e-20	1.6114e-17	-
778.454	195.813	1.99075	1.17464e-28	4.59635e-25	SYT16
50.6716	12.9236	1.96954	0.0022463	0.0482757	RPS2P32
153.248	39.3367	1.96129	3.96623e-08	5.07185e-06	FER1L4
48.5729	12.4709	1.96009	0.00216951	0.0471628	FTH1P3
84.4432	21.7869	1.95452	3.15849e-05	0.00163915	HOXB2
529.542	138.389	1.93535	3.25717e-18	2.77072e-15	ZNF267
109.848	28.7262	1.93528	2.42691e-06	0.000192237	-
902.644	240.328	1.90902	2.26753e-31	1.4788e-27	NOTCH3
166.908	44.9602	1.89272	1.7733e-08	2.40934e-06	SEMA4A
84.9495	23.138	1.87557	5.91906e-05	0.00271846	-
193.187	52.8261	1.87078	1.73287e-09	3.22891e-07	CCDC17
71.1057	19.4314	1.87056	0.000259532	0.00916561	APOE
77.126	21.8081	1.82367	0.000283433	0.0098848	SPON2
91.66	25.8825	1.82353	0.0001004	0.00427028	MMRN2
110.41	31.5203	1.80889	7.46367e-06	0.000490022	PYGM
59.9036	17.1253	1.80561	0.00100365	0.0263575	ADAM5
59.5445	17.1536	1.79481	0.00168821	0.0394555	CCDC168
86.5419	25.0478	1.78908	9.4268e-05	0.00404464	CELSR1
104.058	30.1763	1.78684	3.58558e-05	0.00183164	ANKRD26P1
63.6499	18.5896	1.77659	0.00165226	0.0388073	TOGARAM2
64.5154	19.0069	1.76362	0.000710297	0.020244	PLVAP
73.6555	21.7303	1.76014	0.000466479	0.014626	MSH4
220.507	65.3394	1.75527	3.37722e-09	5.79607e-07	EHBP1L1
63.9907	19.0352	1.75031	0.00112073	0.0287758	UNC13D
133.32	39.846	1.74258	1.84729e-06	0.000151222	-
237.442	70.963	1.74254	3.49264e-09	5.8762e-07	AL034417.4
75.6893	22.7206	1.73543	0.00087744	0.0238432	IGF2BP2-AS1
218.159	65.6861	1.73119	1.54255e-08	2.12535e-06	SLC5A11
66.1814	19.9477	1.7308	0.000802471	0.0223016	HSPB9
75.2295	23.1309	1.70087	0.000471303	0.0147066	AL137918.1
357.619	110.286	1.69724	1.49347e-13	6.21698e-11	-
81.0561	25.062	1.69436	0.000352738	0.0116576	FAM20A
89.5061	28.2734	1.6631	0.000167174	0.00635098	AC005696.3
356.965	113.426	1.65378	1.40054e-12	5.26952e-10	IQCN
117.884	37.5399	1.65114	1.62777e-05	0.000925795	ZDHHC11
79.7028	25.4511	1.64593	0.000513029	0.0157371	AL353759.1
135.621	43.5596	1.63853	4.50533e-06	0.000320175	AC006372.4
81.7647	26.4272	1.62951	0.000384178	0.0125066	CHD5
71.4281	23.2016	1.62321	0.00109283	0.0283946	GRM2
323.69	105.178	1.62166	1.28566e-11	3.93029e-09	-
96.9521	31.499	1.6212	0.000205683	0.00755006	AL391825.1
89.2389	29.2213	1.6109	0.000273986	0.00962393	NUP210L
72.0079	23.5765	1.60999	0.00136787	0.0334594	-
83.3755	27.3397	1.60841	0.000368936	0.0120908	AC007041.1
108.55	35.6796	1.60487	6.21807e-05	0.00281612	-
233.853	76.912	1.60427	5.69296e-09	9.12974e-07	FERMT3
231.782	77.4778	1.58172	8.79378e-08	1.05552e-05	CILP2
72.7717	24.5951	1.56518	0.00162216	0.0383304	KLB
67.341	23.145	1.54011	0.00202333	0.0446801	-
140.343	48.5819	1.52995	1.81668e-05	0.00102136	TTC39A
190.333	66.3368	1.52082	1.62686e-06	0.000136023	-
128.708	44.8753	1.5194	4.64992e-05	0.00222434	AVIL
195.47	68.5014	1.51221	6.20451e-07	6.00947e-05	AL591845.1
142.322	49.9825	1.50876	2.87809e-05	0.00151778	CDKL2
74.9255	26.4414	1.50262	0.00186729	0.0421864	CAP2P1
80.0619	28.2805	1.50159	0.000933192	0.0248745	ASGR1
168.693	60.685	1.47432	1.1915e-05	0.000706417	AC079416.1
173.7	62.9556	1.46358	4.5403e-06	0.00032069	SCUBE2
238.381	86.7019	1.45915	1.41038e-07	1.61747e-05	HIST1H2BE
111.717	40.7514	1.45441	0.000172504	0.00650298	AL133243.3
105.494	38.9122	1.43815	0.000439088	0.0139915	NPIPA8
148.203	56.0447	1.40234	4.40731e-05	0.00212387	C3orf35
90.2698	34.3143	1.39562	0.00103169	0.0270215	AL022311.1
476.874	183.102	1.38125	4.64745e-12	1.51546e-09	MLPH
102.576	39.372	1.38115	0.000492762	0.0152064	SLC8A2
95.3229	36.6133	1.37991	0.00119166	0.0300061	CLDN11
126.287	48.681	1.37503	0.000213631	0.00776895	FBXW10
426.513	167.752	1.34574	5.11288e-07	5.07784e-05	SMG1P5
185.897	73.7005	1.33476	8.25989e-06	0.0005264	MYH3
95.2125	38.0492	1.32342	0.00188928	0.0425361	LCT
138.604	55.6414	1.3173	0.000139236	0.00553689	SLC22A1
148.526	59.7654	1.31311	6.87996e-05	0.00307321	PPIEL
748.282	302.031	1.30884	5.24647e-16	2.85131e-13	PPARA
146.574	59.2844	1.30532	0.000122061	0.00494436	HIST1H4E
390.166	161.131	1.27539	6.755e-09	1.0489e-06	AC016831.7
152.954	63.5215	1.26837	0.000119618	0.00488585	AOC3
225.799	94.5112	1.25644	2.73192e-06	0.000212104	SPDYA
147.109	62.0078	1.2462	0.000243646	0.00869878	ZNF547
198.369	84.2615	1.23462	2.74597e-05	0.00147192	LAT2
312.764	134.697	1.21475	7.89124e-07	7.31716e-05	TTN
133.522	57.8555	1.20604	0.000519759	0.0158572	ATP1A1-AS1
223.194	97.1851	1.19902	1.66437e-05	0.000943865	MYLK3
128.423	56.0093	1.19632	0.000964914	0.0256154	LAMB4
7613.88	3346.36	1.18603	1.79713e-41	1.75804e-37	TPM4
224.878	99.2011	1.18074	1.23512e-05	0.000730063	HIST1H2BH
244.171	107.895	1.17787	6.39218e-06	0.000428298	VWCE
401.533	177.542	1.17722	6.59592e-08	8.15743e-06	-
441.381	195.905	1.17198	7.76306e-09	1.1866e-06	HABP4
133.78	59.7371	1.16245	0.000939801	0.0250166	SLC16A6
181.267	80.9935	1.16151	0.000164692	0.00631806	SPON1
324.16	145.894	1.15155	3.746e-07	3.81722e-05	ZNF616
235.031	105.928	1.14912	4.96732e-05	0.00234182	-
160.98	73.2054	1.13644	0.000334114	0.0111743	ZNF138
138.097	63.0264	1.13198	0.000694879	0.0198472	SAMD14
149.318	68.5509	1.12323	0.000464046	0.0145731	SLC22A14
287.084	133.006	1.11047	7.00104e-06	0.000461197	CARMIL2
191.889	89.3828	1.10175	0.000137707	0.00548725	-
136.219	63.9742	1.09039	0.00117313	0.0297308	AMZ1
184.507	87.0273	1.08344	0.000329652	0.0110439	GPR75
232.666	110.816	1.0708	0.000109609	0.00459206	GRIK3
932.752	446.893	1.06139	9.47291e-13	3.70675e-10	GCNA
341.236	164.625	1.05237	7.38987e-05	0.00326894	MGP
155.54	75.4265	1.04415	0.00145423	0.0351258	IFITM10
205.181	99.5477	1.04353	0.00019744	0.00731611	HSD11B1L
212.664	103.311	1.04131	0.000121336	0.00493543	DCAF4L1
332.959	162.114	1.03798	3.87608e-06	0.000284028	FAM71F2
283.953	139.061	1.02972	3.02095e-05	0.00158141	ALPK3
186.394	91.42	1.02865	0.00111012	0.0285864	A4GALT
230.899	113.603	1.02371	0.000116733	0.00479809	AL731571.1
222.228	111.905	0.990555	0.00135336	0.0332277	SPOCK2
307.397	154.652	0.990367	0.000115202	0.00475511	-
279.269	140.808	0.988139	4.08698e-05	0.00201415	SH3D21
296.507	149.764	0.98491	0.000470217	0.0146962	TCEA1P2
214.238	108.857	0.976499	0.000260513	0.00918367	AC012447.1
178.635	90.7976	0.976452	0.000747276	0.0210064	SLITRK6
376.265	192.375	0.967364	0.000135833	0.00542361	-
664.584	346.992	0.937502	7.69332e-09	1.1852e-06	PTPRZ1
183.32	95.8411	0.935763	0.00131369	0.0324934	SELPLG
244.281	128.437	0.927422	0.000356226	0.0117531	AP001000.1
2877.87	1523.58	0.917688	2.43492e-15	1.22152e-12	AHNAK2
286.282	151.857	0.914351	0.000114504	0.00473631	EID3
189.349	100.573	0.913065	0.00111043	0.0285864	HIST3H2BB
542.824	288.259	0.912852	1.63878e-06	0.000136437	HIST2H2BE
436.999	232.073	0.912806	2.90101e-06	0.000223458	HIST1H2BD
293.6	156.675	0.905832	0.00016819	0.00637721	ZNF117
7266.42	3972.52	0.871251	2.01234e-19	1.88142e-16	GANAB
1359.74	743.718	0.870495	4.94178e-12	1.58502e-09	ATG12
316.787	173.326	0.870281	8.65052e-05	0.00373615	IER3
384.413	211.213	0.863549	4.26659e-05	0.00208429	MIR222HG
613.406	337.223	0.863036	2.27143e-07	2.44179e-05	DNHD1
1040.57	577.063	0.8503	7.87374e-09	1.19418e-06	ZNF12
215.885	120.5	0.841071	0.00143496	0.0347893	LSMEM1
223.876	126.053	0.82904	0.00137059	0.0334594	KIF17
278.275	157.721	0.819694	0.00109753	0.0284791	ZNF93
7114.22	4053.34	0.811607	2.30282e-14	1.02397e-11	MALAT1
291.05	167.179	0.799281	0.000975679	0.0258661	ADAM32
605.195	349.658	0.791198	3.40716e-06	0.000253464	CDK14
844.342	490.587	0.783291	7.85448e-08	9.54489e-06	ZNF721
508.843	295.849	0.782485	4.95284e-05	0.00234064	ELMO3
1101.63	642.812	0.77724	9.0147e-09	1.34636e-06	MESD
495.053	290.82	0.767211	2.83688e-05	0.00150416	ZNF84
740.539	438.306	0.756356	4.78662e-06	0.000331516	HKDC1
1201.78	711.604	0.755892	9.33401e-09	1.36284e-06	GOLGA8B
600.758	358.118	0.745961	4.89301e-05	0.00231796	-
2524.21	1505.79	0.745218	6.07392e-12	1.88629e-09	GPNMB
684.053	411.984	0.73188	1.67393e-05	0.000946544	ZDHHC16
399.371	246.164	0.697742	0.00119852	0.0301015	ZNF788
440.892	272.81	0.692192	0.000323447	0.0108868	FAM169A
1013.78	637.882	0.668094	8.31389e-06	0.000528121	MIR4435-2HG
409.238	257.616	0.667526	0.000602264	0.0178806	OLMALINC
343.987	217.416	0.662218	0.00178352	0.040908	QRICH2
325.854	206.671	0.65711	0.00199571	0.0443686	PDE7A
2726.79	1733.5	0.653676	5.42079e-08	6.84243e-06	PCNX3
2231.24	1418.86	0.653266	2.83994e-08	3.77982e-06	MTSS1L
538.904	343.313	0.65036	0.000160511	0.00619295	REC8
327.381	208.871	0.648106	0.00232488	0.0493782	SLC16A9
2109.47	1349.27	0.644842	3.12607e-08	4.07744e-06	MMP14
1026.02	657.143	0.642807	2.32119e-06	0.000185363	BRD9
752.131	486.484	0.628915	0.000127791	0.00513393	PRDX4
717.576	465.235	0.625419	7.24296e-05	0.00321334	ZDHHC18
740.679	480.783	0.62343	3.8902e-05	0.00194582	ANXA4
941.496	612.169	0.620975	1.02324e-05	0.000622822	SAT2
4454.81	2904.56	0.617077	5.86347e-11	1.57149e-08	CHST3
408.327	266.656	0.614528	0.00196082	0.0438207	CCDC144CP
575.142	377.189	0.60818	0.00137326	0.0334594	PPP1R3B
649.01	426.422	0.606216	0.000208887	0.00762643	VAMP2
561.704	369.5	0.604317	0.000555658	0.0167253	HKR1
4545.93	2993.1	0.602984	1.62052e-10	3.91426e-08	TRIB3
503.07	333.226	0.594217	0.000803777	0.0223062	ZNF37A
881.72	587.723	0.584841	0.000190133	0.00708562	SLC9A6
1607.97	1074.71	0.581105	3.26203e-06	0.000245468	FAM3C
523.726	350.309	0.580375	0.000805235	0.022315	LIMK2
546.893	365.97	0.579195	0.00111693	0.0287158	USP32P3
4709.84	3170.16	0.571129	1.14771e-09	2.31494e-07	ITPR3
3884.88	2626.6	0.564612	6.09799e-09	9.62155e-07	SERINC5
2476.32	1677.36	0.561935	2.14959e-07	2.32357e-05	PTPRJ
727.231	496.253	0.551427	0.000252696	0.00896822	BICRA
4586.04	3131.29	0.550483	2.56575e-09	4.6054e-07	SARS
3319.59	2266.88	0.550414	2.79979e-07	2.9293e-05	STRN4
1618.52	1106.42	0.548966	1.46933e-05	0.00085558	TMEM8A
512.606	350.578	0.547916	0.00175434	0.040476	ZNF432
3151.78	2158.33	0.546109	1.47458e-06	0.000124354	ARHGAP21
2379.31	1637.53	0.53914	9.24046e-07	8.33131e-05	NUDCD3
3897.76	2689.94	0.535045	1.03975e-06	9.24667e-05	MT-ND6
582.662	403.715	0.52904	0.00218543	0.047351	NHLRC3
1185.95	822.13	0.528735	4.30006e-05	0.0020928	DIP2C
706.971	490.403	0.527486	0.000739759	0.0208372	ZNF431
624.388	433.439	0.526516	0.00121159	0.0303129	ETAA1
700.252	489.25	0.517299	0.000642182	0.0186969	PWWP2A
852.589	597.675	0.51256	0.000291556	0.010132	GLE1
6595.15	4628.76	0.510709	2.68694e-07	2.82634e-05	NEAT1
562.624	395.75	0.507606	0.00219558	0.0475182	ZNF92
1622.4	1153.69	0.491868	3.28998e-05	0.00169838	TCEAL9
986.792	701.715	0.491718	0.000313481	0.0106665	GALNT11
1979.01	1408.83	0.490356	1.10963e-05	0.000667998	RCC1
2910.55	2075.14	0.487957	8.38325e-06	0.000530804	JMJD1C
3221.54	2299.82	0.486079	4.13301e-05	0.00202662	USP34
974.669	698.885	0.479674	0.000539647	0.0162684	RAP1A
839.434	602.195	0.478947	0.00117018	0.0296946	ARHGAP32
692.096	497.47	0.476195	0.00197551	0.0440215	PRKAA2
3270.25	2363.4	0.468377	0.00011578	0.00476891	TXNIP
1315.52	952.108	0.466221	0.000484797	0.0149843	RBAK
812.954	589.088	0.464873	0.00157998	0.0375149	ZBTB5
2329.98	1690.49	0.462712	0.000140827	0.00554668	PRPF3
1655.44	1202.88	0.460841	8.40688e-05	0.00364171	LPCAT1
1802.53	1311	0.459241	5.81135e-05	0.00267527	PCF11
958.341	697.499	0.458218	0.000865117	0.0236067	KIAA1211
1299.22	951.606	0.449478	0.00113404	0.0290032	ACO2
2866.65	2107.9	0.443435	3.90855e-05	0.00194582	LUC7L3
12435.9	9150.04	0.442641	1.65148e-07	1.87856e-05	IGF2R
1956.46	1442.33	0.439687	0.000166519	0.00634201	CIART
1243.34	919.378	0.435421	0.000605667	0.0179001	HIST1H2AC
1025.88	765.024	0.423474	0.00184039	0.0417606	PLEKHA7
1337.04	998.504	0.421081	0.000733089	0.0207267	NPC1
2211.21	1652.97	0.419647	0.00017642	0.00659973	PTPRB
7268.68	5434.37	0.419623	3.45441e-06	0.000256006	GDF15
4455.91	3350.15	0.411452	9.8218e-06	0.000602613	GRB10
1960.25	1476.2	0.409164	0.000160798	0.00619295	PNISR
1013.47	763.454	0.408583	0.00206501	0.0454464	SCOC
1269.86	958.262	0.406237	0.00141786	0.0344579	DOCK1
1509.92	1142.46	0.402426	0.000690532	0.0198097	NUDT4
5506.61	4169.52	0.401239	1.08865e-05	0.000657392	G3BP2
2460.19	1863.43	0.400661	0.000394803	0.0127794	NOLC1
3865.98	2931.9	0.398875	0.000314366	0.0106781	GOLGA4
3522.92	2673.04	0.398237	4.74636e-05	0.00225943	H1F0
2081.76	1581.64	0.396569	0.00167451	0.0392826	TCF3
1654.15	1256.96	0.395955	0.00123482	0.0308153	RLF
1071.06	814.349	0.395306	0.00226256	0.0483265	GCLC
1857.21	1415.43	0.391867	0.00036294	0.0119343	NEK6
1494.19	1138.71	0.391858	0.000923138	0.0246401	SRSF5
20497.7	15638.7	0.390315	2.43813e-05	0.0013141	DCBLD2
1660.84	1267.9	0.389509	0.000634185	0.0184916	ZNF664
1842.55	1408.49	0.387675	0.000763457	0.0213998	EHD2
16002.9	12265.4	0.383749	1.92361e-05	0.0010753	MT-ND5
1222.28	936.865	0.383736	0.00201272	0.0444959	VGLL4
4711.62	3616.73	0.381472	6.71475e-05	0.00300627	THRAP3
2697.84	2074.42	0.379242	0.000779351	0.0217208	UAP1L1
1982.13	1526.88	0.376275	0.00200016	0.0443686	PHF3
3699.31	2851.32	0.375498	0.000688688	0.0197977	AZIN1
1742.45	1344.89	0.373462	0.00168701	0.0394555	ZNF146
9823.13	7603.21	0.369532	6.05179e-05	0.00276643	CHD2
7150.21	5543.66	0.367093	8.0257e-05	0.00350498	CENPF
2053.01	1595.85	0.363281	0.00126478	0.0314427	ATF7IP
2705.59	2107.84	0.360157	0.000480251	0.0148673	HEXB
2838.76	2214.77	0.358202	0.000912138	0.0244801	DDIT4
1550.01	1210.84	0.356221	0.00206827	0.045467	GTF2I
4296.35	3357.73	0.355736	0.00115277	0.0293289	LONP1
5613.69	4404.25	0.350106	0.000169394	0.00641042	CD63
1692.13	1328.12	0.349469	0.0020894	0.0458013	PHF12
2264.15	1780.38	0.346655	0.00172006	0.0398733	RIT1
6083.12	4787.7	0.345561	0.000942731	0.0250605	ID3
5724.57	4510.85	0.343799	0.000152874	0.00593449	ANKRD11
2349.52	1852.53	0.342765	0.00163076	0.0384158	UBE3A
4958.8	3918.1	0.339737	0.00156165	0.0371249	KMT2C
2382.82	1886.55	0.336851	0.00132993	0.0328122	EP400
4963.01	3939.2	0.333346	0.00039931	0.012878	HMOX1
2754.66	2186.5	0.333149	0.00146758	0.0353205	TULP4
3074.15	2446.55	0.329334	0.00159753	0.0378398	MAPK6
3962.09	3158.91	0.326879	0.000539194	0.0162684	TRIB2
2870.87	2291.95	0.324799	0.0021479	0.046797	BPTF
33376.4	26756.9	0.318926	0.000728552	0.0206283	MT-ND1
4804.22	3853.23	0.31815	0.00131847	0.0325704	BHLHE40
29696.2	24054.7	0.303959	0.000773573	0.0216214	MT-ND2
3157.99	2558.23	0.303838	0.00200874	0.0444582	NNT
9156.98	7426.54	0.30217	0.000310153	0.0105901	LARP1
5044.35	4107.65	0.296397	0.00153489	0.0367116	SOX2
10011	8176.86	0.291966	0.000476255	0.0148231	SCD
32306.3	26395.6	0.291532	0.00169801	0.0395494	MT-CYB
8163.02	6683.63	0.288522	0.00180883	0.0413432	MARCKS
5657.56	4682.56	0.272879	0.00188583	0.0425072	SPP1
10350.9	12368.8	-0.256945	0.00170333	0.0395792	AXL
22528.3	27376.8	-0.281197	0.000902955	0.0242669	LGALS3BP
4706.69	5722.47	-0.281897	0.00154421	0.0368895	HLA-E
8538.38	10385.4	-0.28255	0.00110084	0.0285192	CDC42EP3
4028.41	4911.91	-0.286012	0.00221468	0.0478258	SHMT2
4248.4	5195.1	-0.290154	0.00232554	0.0493782	SHISA5
4055.49	4984.25	-0.297508	0.000890783	0.0240721	ACLY
9442.72	11781.7	-0.319234	0.000303585	0.0104664	TNC
2676.89	3347.65	-0.322637	0.0008239	0.0227678	GBF1
8050.59	10068.3	-0.322641	0.000129482	0.0051912	SLC7A5
3561.9	4459.42	-0.32422	0.00057815	0.017321	SRSF7
3797.88	4784.08	-0.333105	0.000421914	0.0135102	COL17A1
5374.13	6789.17	-0.337135	0.000346821	0.0115205	SLC1A5
3209.35	4060.02	-0.339147	0.000356934	0.0117566	PRDX6
3640.27	4612.51	-0.341421	0.000408972	0.0131388	STMN1
1626.44	2066.56	-0.345495	0.00122523	0.0306151	SLC35F6
1980.07	2521.71	-0.348907	0.000735096	0.0207535	CAPZA1
1793.41	2284.53	-0.349378	0.00228052	0.0485511	SAP130
14943.1	19040.3	-0.349606	6.1282e-05	0.00278186	OAS3
6805.52	8671.57	-0.349632	0.000102126	0.00432487	TRIM25
1373.04	1751.7	-0.351464	0.00200691	0.0444582	TM2D2
2178.02	2784.87	-0.35476	0.00152376	0.0365348	SP110
3198.29	4089.7	-0.354764	0.000199477	0.00737764	WARS
3010.33	3852.23	-0.355761	0.000142694	0.00558675	CSF1
1759.18	2252.01	-0.356393	0.000858936	0.0235398	DCTN4
1899.85	2433.96	-0.357322	0.00117696	0.029751	EXOSC6
1303.49	1669.87	-0.357512	0.00235818	0.0498786	IFFO2
1884.67	2415.66	-0.358198	0.000915095	0.0245159	BCL2L13
3685.21	4737.71	-0.362428	6.3463e-05	0.00285438	YBX3
2273.38	2929.37	-0.365674	0.000280891	0.00983117	PSMB2
2179.8	2811.45	-0.367002	0.000868026	0.0236531	NOP56
4671.79	6025.32	-0.367098	3.66213e-05	0.00186103	HIPK2
9386.59	12115.2	-0.368211	0.00184203	0.0417606	DDX58
1049.28	1355.7	-0.369734	0.00224785	0.0482757	ERAP2
5908.85	7634.68	-0.369768	0.000202015	0.00744335	PLK2
5631.52	7278.64	-0.370136	1.59311e-05	0.000914054	TGFBI
3212.19	4153.6	-0.370954	0.00140751	0.0342512	CYLD
1510.99	1958.15	-0.373766	0.00217997	0.047285	FAAP100
2188.33	2836.57	-0.374115	0.00176388	0.0406481	TMEM132A
1087.83	1415.19	-0.379434	0.00155583	0.0370765	MAFF
4219.37	5489.57	-0.379572	0.000127044	0.00511445	KLHL21
2410.91	3136.99	-0.379884	0.000140108	0.00554668	SYNJ2
1116.74	1455.94	-0.382717	0.00117486	0.0297362	ROBO1
1072.46	1398.69	-0.382962	0.00210728	0.0461146	DUSP14
1064.02	1388.18	-0.383664	0.0014677	0.0353205	WRNIP1
2260.35	2949.81	-0.384221	0.000581836	0.0173796	2022-09-11
5887.63	7690.95	-0.385565	0.000591206	0.0175789	ZNFX1
5868.39	7672.89	-0.386899	0.000604606	0.0179001	DTX3L
1654	2162.94	-0.38712	0.000399536	0.012878	AKIRIN1
5103.64	6677.41	-0.387692	5.41566e-05	0.0025228	CALM2
3542.1	4636.14	-0.388451	0.000573711	0.0172157	PNPT1
1340.23	1755.03	-0.38881	0.00185824	0.0420305	HES4
17654	23115.3	-0.388824	9.36402e-05	0.00402653	PLEC
1564.49	2050.17	-0.39003	0.000320988	0.0108465	SOX13
927.782	1217.55	-0.391991	0.00225051	0.0482799	GPR137
1165.71	1533.96	-0.396066	0.000610975	0.0179755	BRPF3
1645.94	2167.03	-0.396798	0.000175591	0.00659392	CBX4
1095.15	1444.41	-0.399315	0.000789003	0.0219585	ZNF319
1026.04	1354.75	-0.400981	0.000855446	0.0235067	RELB
7483.15	9903.07	-0.404308	0.000499378	0.0153621	OAS2
2710.99	3593.58	-0.406744	0.000141983	0.0055781	NLRC5
985.374	1306.1	-0.406785	0.00189822	0.0426882	TTLL7
5430.81	7201.43	-0.407181	2.41653e-05	0.00130926	GADD45A
1502.94	1994.02	-0.407667	0.000693571	0.0198388	AL139393.2
854.356	1133.42	-0.407917	0.00162666	0.0383902	BRCA2
964.213	1279.44	-0.408286	0.00126336	0.0314427	TMEM62
1856.04	2465.96	-0.409857	0.000208933	0.00762643	IFITM1
897.884	1193.04	-0.410202	0.00133813	0.0329728	SOCS2
1057.97	1406.03	-0.410462	0.000692593	0.0198388	BTF3L4
1819.79	2418.56	-0.410626	0.00225433	0.0482834	DDX60
2011.73	2677.36	-0.412258	8.34442e-05	0.00362797	SF3B4
900.461	1199.15	-0.413561	0.00204735	0.0451108	SPATA5L1
1870.83	2492.14	-0.413819	9.45028e-05	0.00404584	NXF1
1539.08	2050.88	-0.414269	0.000348836	0.0115677	TGIF1
3618.05	4826.12	-0.41574	1.77094e-05	0.000998516	LAP3
1263.55	1685.53	-0.415814	0.000584416	0.01743	TWISTNB
4883.46	6517.95	-0.416591	2.30279e-05	0.00126417	CUL4B
799.726	1069.45	-0.419531	0.00196202	0.0438207	CSRNP2
1529.19	2046.13	-0.420269	0.000158217	0.00611762	ELL2
867.021	1161.54	-0.422017	0.00115241	0.0293289	AP4E1
7396.79	9910.89	-0.422184	2.84566e-05	0.00150474	SAMHD1
1870.13	2506.55	-0.422624	4.40121e-05	0.00212387	MOV10
1294.22	1736.2	-0.424148	0.00177993	0.0408735	HIVEP1
7848.88	10547.4	-0.426375	3.64364e-06	0.000268	CAV1
1045.95	1406.49	-0.427125	0.000513174	0.0157371	CUL7
785.386	1056.53	-0.427916	0.00115789	0.0294209	FAM20B
1172.89	1578.1	-0.428074	0.000204507	0.00752102	ARSJ
1057.8	1423.62	-0.428505	0.000302366	0.0104664	NFE2L3
5071.16	6838.46	-0.4314	1.42636e-06	0.000120808	MX1
1322.12	1783.21	-0.431433	0.00025811	0.00913187	LYPD1
3315.15	4481.83	-0.434904	3.3196e-05	0.00170916	HLA-A
1414.87	1916.94	-0.437968	0.00017244	0.00650298	JUNB
2386.02	3234.62	-0.438998	7.94832e-06	0.00051323	BNIP3
836.691	1134.25	-0.439286	0.00172218	0.039875	FILIP1L
1103.63	1497.47	-0.440581	0.00106565	0.0277254	BIRC3
744.885	1012.68	-0.443216	0.000885945	0.0240285	ERAP1
2076.78	2823.55	-0.443329	0.000148214	0.00576501	BTG1
2781.21	3789.23	-0.446332	6.09156e-05	0.00277812	FYTTD1
611.952	834.042	-0.446591	0.00168299	0.0394343	PRDM1
930.1	1267.44	-0.446674	0.000476553	0.0148231	TEX10
2646.74	3608.65	-0.44741	7.95463e-05	0.00348171	UAP1
4548.83	6202.63	-0.447435	1.29858e-06	0.000111924	OAS1
3097.79	4224.97	-0.447861	0.00030373	0.0104664	NAMPT
740.08	1009.35	-0.447889	0.00141953	0.0344579	PVT1
1789.76	2442.39	-0.448268	0.00104727	0.0272835	H1FX
10679	14584	-0.449637	1.70647e-07	1.92988e-05	BRD2
2198.08	3006.28	-0.451639	8.88517e-06	0.000558966	PLXNA3
1000.34	1368.32	-0.451972	0.000196357	0.0072898	ELK3
1416.79	1941.39	-0.454763	0.000999877	0.02632	NT5E
2483.65	3406.33	-0.455809	2.74704e-06	0.000212434	CMTR1
1560.19	2140.12	-0.455812	4.39088e-05	0.00212387	MAP2K3
3361.81	4611.88	-0.456095	6.2358e-07	6.01002e-05	GRINA
847.7	1163.16	-0.456623	0.000454937	0.014426	MCCC2
663.6	911.76	-0.458219	0.000915979	0.0245159	AGTRAP
1226.57	1687.46	-0.460261	5.79474e-05	0.00267527	EMC7
1145.19	1576.06	-0.460416	0.000675463	0.0195784	CBARP
553.531	762.612	-0.46207	0.00191352	0.0429828	TGIF2
4302.55	5927.48	-0.462348	0.000213052	0.0077623	IFIH1
650.76	897.542	-0.463607	0.00180782	0.0413432	HSPA1B
1319.88	1820.47	-0.463748	5.30682e-05	0.00248392	ATG2A
673.226	928.291	-0.463767	0.00110815	0.0285864	SP140L
1046.49	1443.74	-0.464112	0.000117262	0.00480971	EPHB2
2146.07	2961.05	-0.464604	7.66338e-05	0.0033693	HERC6
1117.91	1542.84	-0.464959	0.000124713	0.00503096	MEST
526.321	726.685	-0.465482	0.00207587	0.045583	CBLB
2453.52	3392.94	-0.467609	2.47586e-06	0.000194539	CITED2
1057.58	1465.44	-0.470833	0.000246194	0.00877374	BLZF1
4353.01	6032.99	-0.470939	7.05229e-07	6.63356e-05	PARP12
743.66	1032.48	-0.473581	0.00056537	0.0169915	GMPR
1483.95	2064.57	-0.476105	0.000628226	0.0183451	POR
1452.71	2021	-0.476637	0.00128103	0.0317354	CD274
814.462	1133.63	-0.477343	0.00068906	0.0197977	TMEM87B
12909.3	17992.9	-0.479013	4.18645e-09	6.94135e-07	IFI6
1019.85	1421.47	-0.479331	0.000520736	0.0158572	PIK3R1
464.19	647.198	-0.479418	0.00213474	0.046562	PNP
602.793	840.903	-0.480575	0.00114773	0.0292767	WDFY2
813.183	1136.05	-0.482467	0.000175221	0.00659268	HIVEP2
3211.7	4499.91	-0.486465	6.43561e-07	6.11226e-05	COTL1
4706.08	6595.96	-0.487139	4.12276e-07	4.17936e-05	DNAJA1
5829.34	8184.58	-0.489496	1.16569e-06	0.000102272	IFI27
513.389	721.068	-0.489763	0.00164355	0.0386492	PRR14
1173.78	1648.13	-0.489889	9.47807e-05	0.00404887	TOR1AIP1
1493.1	2097.62	-0.490752	0.000757058	0.0212508	GBP1
1544.41	2170.84	-0.491406	2.19145e-05	0.00121118	PCDH17
1570.19	2209.95	-0.49286	4.71684e-05	0.00225085	PIM3
16738.7	23658.3	-0.499189	5.88821e-07	5.76014e-05	STAT1
1959.39	2769.92	-0.49959	5.87025e-06	0.00039741	PMAIP1
629.128	890.32	-0.500949	0.000335013	0.0111852	TSC22D3
1028.67	1456.31	-0.501709	4.11823e-05	0.00202445	PRKCA
1144.39	1625.47	-0.505937	0.000340354	0.0113249	NSMF
436.797	620.226	-0.506009	0.00163167	0.0384158	DBR1
648.514	921.939	-0.507144	0.000833904	0.0229793	FHL3
726.165	1032.96	-0.508029	0.000521142	0.0158572	G6PC3
1586.04	2257.02	-0.5088	6.67223e-06	0.000443536	PSMB8
624.231	889.499	-0.511116	0.000520904	0.0158572	SATB2
4893.53	6974.62	-0.511205	2.94661e-08	3.89529e-06	POLR2A
431.366	614.928	-0.511548	0.00145772	0.0351669	PLAGL1
592.476	845.261	-0.512493	0.000463667	0.0145731	TMEM45A
1976.3	2820.98	-0.513327	6.88343e-07	6.506e-05	ELAVL1
374.776	535.094	-0.513856	0.00232883	0.0493782	-
26451.5	37800.2	-0.515038	1.14327e-10	2.86771e-08	HELZ2
856.63	1227.32	-0.518765	3.36749e-05	0.00172927	MRPL3
1737.11	2493.71	-0.521836	1.48353e-05	0.000858738	APOL6
835.358	1201.46	-0.52419	3.9686e-05	0.00196571	SLC25A28
562.965	812.502	-0.529306	0.000253026	0.00896822	ZNF689
808.333	1167.06	-0.529989	5.80719e-05	0.00267527	GPR180
799.608	1156.01	-0.531525	7.45612e-05	0.00328556	MARCKSL1
834.612	1209.75	-0.535691	3.62246e-05	0.00184566	SIRT1
1850.21	2686.9	-0.537991	0.000113175	0.00471123	MEPCE
573.899	835.888	-0.543007	0.00086039	0.0235398	MYLIP
500.981	730.646	-0.544316	0.000296949	0.0103011	ARNTL2
758.951	1107.45	-0.544985	3.82324e-05	0.00192292	ABCD1
382.591	559.003	-0.54706	0.00119409	0.0300287	SSBP3
2309.31	3385.92	-0.551955	1.08644e-07	1.28826e-05	PARP10
1180.71	1731.34	-0.552384	2.45669e-06	0.000193811	KIF13B
433.722	636.814	-0.554376	0.000661195	0.0191933	ALDH1A3
3178.26	4672.73	-0.556174	8.08747e-06	0.000518791	HERC5
4625.46	6803.92	-0.5568	2.39768e-10	5.58459e-08	VCL
598.237	881.895	-0.559823	8.17352e-05	0.00356158	PLK3
2479.48	3655.97	-0.56041	3.90706e-06	0.00028523	MX2
942.766	1392.25	-0.562613	5.75803e-06	0.000392529	USP38
954.336	1410.57	-0.563959	9.68054e-06	0.000601269	CMTM6
1330.78	1968.69	-0.56513	9.04106e-07	8.18927e-05	MBNL2
1115.64	1653.32	-0.567188	1.34037e-05	0.000787516	ADAMTS4
506.292	750.141	-0.567356	0.000166508	0.00634201	ITPR1
421.066	624.201	-0.568033	0.000578988	0.017321	EPB41L5
1722.76	2555.72	-0.569227	1.50296e-06	0.000126203	SOD2
993.549	1475.79	-0.570755	1.78584e-06	0.000147426	NUAK1
340.857	506.51	-0.571219	0.00113583	0.029011	KAZALD1
5907.39	8793.34	-0.573899	4.05273e-11	1.14916e-08	PML
806.998	1202	-0.574989	9.82537e-06	0.000602613	DUSP5
388.362	579.178	-0.576452	0.000493587	0.0152079	MSX1
1579.06	2357.7	-0.578359	3.78562e-08	4.87274e-06	HEG1
372.971	556.796	-0.578443	0.000775084	0.0216327	UBE2D1
340.451	508.872	-0.580322	0.00170007	0.0395504	MAST4
351.958	526.259	-0.580591	0.000772415	0.0216199	TMEM200A
870.896	1305.33	-0.583977	3.27871e-06	0.000245778	S1PR1
882.946	1324.18	-0.584787	3.23487e-06	0.000244364	LINC00707
580.684	872.784	-0.587888	3.23458e-05	0.00167419	ANKRD33B
1489.32	2241.12	-0.589526	3.18714e-08	4.12956e-06	FAM53C
315.387	474.558	-0.589985	0.00226778	0.0483789	SLC22A5
286.642	432.512	-0.593424	0.00194656	0.0436247	TPRN
832.927	1256.87	-0.593675	2.41379e-06	0.000191974	THBS2
618.855	934.629	-0.594958	2.60922e-05	0.00140245	GATA3
286.062	432.555	-0.596621	0.00152599	0.0365435	CHCHD7
318.435	481.596	-0.596742	0.00110199	0.0285192	GATA6
1302.67	1975.21	-0.60039	1.80643e-07	2.00811e-05	SYNM
837.381	1269.54	-0.600731	2.3357e-05	0.00127648	KDR
962.757	1459.75	-0.600744	6.20961e-06	0.000418935	TRIM21
1350.26	2047.45	-0.600758	2.61333e-07	2.76377e-05	SLIT2
2737.14	4155.63	-0.60232	1.02091e-09	2.12821e-07	LY6E
553.347	840.479	-0.602723	5.06732e-05	0.00237751	PISD
385.711	585.678	-0.602841	0.000323851	0.0108868	CCNYL1
924.706	1404.76	-0.603485	2.20871e-06	0.000177104	BZW2
249.4	378.972	-0.603832	0.00223841	0.0482318	BEST1
454.101	691.621	-0.607255	0.000120753	0.00492196	PIK3AP1
661.326	1007.47	-0.607363	7.63015e-06	0.00049596	TRMT1L
2295.07	3496.43	-0.60742	3.04198e-09	5.31396e-07	PRKD2
1863.69	2842.02	-0.608795	1.85634e-09	3.42636e-07	PPIF
354.913	542.324	-0.611207	0.000726632	0.0206037	CNNM4
2031.71	3109.88	-0.614068	1.36018e-09	2.68808e-07	PGRMC1
2011.68	3081.09	-0.614975	1.08313e-09	2.20744e-07	NFKB2
265.112	407.047	-0.619106	0.00199877	0.0443686	HELB
980.376	1506.44	-0.619962	6.3086e-07	6.02087e-05	KIF3B
246.049	379.446	-0.624955	0.00150942	0.0362353	NAMPTP1
1057.59	1633.37	-0.627402	3.55221e-06	0.00026226	TNFSF10
381.403	589.816	-0.62919	0.000165118	0.00632197	HOMER1
977.516	1512.93	-0.62986	2.13164e-06	0.000172337	POMGNT1
2757.54	4294.02	-0.639066	2.59439e-09	4.61447e-07	TNFAIP3
767.879	1196.53	-0.639887	6.12268e-07	5.95971e-05	SENP2
345.947	539.954	-0.642302	0.000219224	0.00792814	GATA2
404.985	632.159	-0.642773	0.000118262	0.00484059	SMG1P2
362.349	565.716	-0.643159	0.000454614	0.014426	PHLDB2
303.772	475.386	-0.645669	0.00051527	0.0157766	ARMC5
1622.32	2539.59	-0.646321	2.02733e-08	2.7355e-06	ZNF703
402.86	630.893	-0.647086	6.12703e-05	0.00278186	GPC6
563.122	882.687	-0.648168	2.39285e-05	0.00130045	HSPG2
842.106	1320.2	-0.64849	3.63762e-07	3.72618e-05	BCL3
430.988	675.981	-0.649513	3.90637e-05	0.00194582	STAMBPL1
525.833	825.758	-0.651238	1.14911e-05	0.00068544	C19orf54
555.748	875.996	-0.656652	1.50491e-05	0.000868541	GBP2
395.063	623.056	-0.657388	5.03816e-05	0.00236951	CA13
2187.63	3453.41	-0.658462	9.17491e-09	1.35339e-06	HLA-C
1046.05	1656.92	-0.663328	4.90207e-08	6.22785e-06	LMCD1
925.525	1469.41	-0.667122	1.98457e-07	2.16852e-05	WDR47
675.361	1073.03	-0.668466	9.21697e-05	0.00397203	PPM1K
308.217	489.802	-0.668477	0.00022002	0.00794223	MDGA1
628.08	999.664	-0.670056	9.7993e-06	0.000602613	SLC9A3R1
433.142	690.673	-0.673386	1.95994e-05	0.00108938	LGMN
494.426	788.968	-0.674648	3.76165e-05	0.00189682	MLKL
1662.46	2663.83	-0.680293	9.69917e-11	2.4969e-08	NUAK2
293.113	470.462	-0.682298	0.000378292	0.0123561	UNC5B
1587.19	2555.96	-0.687589	1.38164e-09	2.70317e-07	USP18
856.814	1380.9	-0.688542	1.30399e-07	1.51861e-05	C19orf66
811.62	1309.03	-0.689275	9.76706e-07	8.72569e-05	NFKBIE
329.029	531.119	-0.691143	0.000121858	0.00494436	C3orf58
592.098	957.569	-0.693343	1.3682e-06	0.000116894	FAM102A
1040.74	1684.24	-0.69434	9.20013e-09	1.35339e-06	EHD1
534.118	865.576	-0.696412	1.37894e-06	0.0001173	LAMB3
703.401	1140.28	-0.696613	7.38772e-07	6.88905e-05	SOX3
1299.29	2105.81	-0.696851	1.47236e-09	2.82419e-07	RNF19B
1879.57	3049.22	-0.698263	5.75195e-09	9.14934e-07	TRIM69
906.972	1473.32	-0.699607	1.78441e-07	1.99497e-05	PNPLA2
331.984	540.18	-0.701806	0.00022196	0.0079975	FIZ1
188.447	306.629	-0.702472	0.00135357	0.0332277	C1orf56
1581.35	2581.7	-0.706949	6.66501e-10	1.48183e-07	TNFAIP2
375.089	612.296	-0.70737	2.9726e-05	0.00156341	LNX1
833.627	1361.44	-0.70767	1.12541e-08	1.6072e-06	ABTB2
169.531	277.061	-0.708275	0.00217834	0.047285	TMEM198
301.103	492.702	-0.709638	0.000684568	0.0197977	SLCO4A1
462.957	760.122	-0.715109	4.51665e-06	0.000320175	PARP3
1485.44	2444.49	-0.718915	1.17207e-08	1.6617e-06	OASL
991.254	1644.6	-0.730785	1.84618e-07	2.04071e-05	ABHD5
1179.74	1957.74	-0.730942	5.72267e-10	1.28694e-07	UBE2L6
1386.09	2302.92	-0.732668	3.18339e-10	7.24222e-08	PPAT
683.222	1135.81	-0.733686	2.93929e-07	3.04271e-05	MB21D2
4276.57	7127.92	-0.736987	8.17763e-17	5.16114e-14	TAP1
1003.39	1673.91	-0.738493	7.32889e-10	1.61112e-07	KANK1
339.964	567.916	-0.740766	2.79186e-05	0.00148836	AC244669.1
196.086	328.169	-0.743214	0.000688527	0.0197977	NRARP
196.731	330.001	-0.745824	0.000607374	0.0179235	CCNO
238.538	401.339	-0.7505	0.000140401	0.00554668	MYL5
194.475	327.985	-0.75441	0.000480206	0.0148673	LPP-AS2
171.124	288.945	-0.755226	0.0019302	0.0433077	HLA-H
614.869	1039.1	-0.757413	4.7008e-06	0.0003273	PLEKHA4
339.698	575.591	-0.76064	1.45799e-05	0.000851509	HLA-F
2543.79	4310.37	-0.760991	1.49323e-11	4.42651e-09	CMPK2
691.72	1173.65	-0.762543	8.87501e-09	1.33569e-06	NDRG1
169.678	288.308	-0.764635	0.000860122	0.0235398	PSMB10
155.024	263.628	-0.766543	0.001447	0.0350379	PGBD5
201.59	343.073	-0.767771	0.000617455	0.0181389	APOLD1
804.616	1370.45	-0.767919	1.28631e-07	1.50698e-05	HS6ST1
734.936	1256.18	-0.773209	3.51401e-09	5.8762e-07	STC1
342.211	586.541	-0.776897	2.38703e-05	0.00130045	DGAT1
4311.34	7389.25	-0.777163	1.43769e-09	2.78499e-07	FSCN1
196.013	336.19	-0.778659	0.000323022	0.0108868	ANKRD34A
371.279	638.009	-0.780911	1.74913e-06	0.000145007	PPP1R13B
180.817	312.034	-0.786334	0.00181626	0.0414052	BTG2
2104.52	3630.33	-0.78683	4.64658e-09	7.63953e-07	TRANK1
152.742	264.216	-0.790747	0.00100087	0.02632	-
131.948	228.395	-0.791892	0.00179579	0.0411412	RNF144B
1133.48	1968.14	-0.796025	2.84513e-12	9.94017e-10	SLC15A3
1002.56	1741.49	-0.79683	4.88146e-11	1.34515e-08	NOCT
141.374	246.432	-0.80156	0.00104603	0.0272835	AC026250.1
2837.56	4947.31	-0.80186	2.9812e-15	1.45818e-12	HLA-B
303.938	530.178	-0.802366	7.85067e-06	0.000508604	DLX2
163.98	286.193	-0.803824	0.000532647	0.016182	RMI2
392.54	685.063	-0.803962	3.091e-06	0.000237159	RASGRP3
882.589	1542.07	-0.804703	5.42458e-09	8.77123e-07	PHLDA2
187.793	328.147	-0.804991	0.000215316	0.00780121	NEURL3
154.794	270.936	-0.808693	0.00188508	0.0425072	THEMIS2
1416.66	2487.07	-0.81221	1.44284e-10	3.52865e-08	TDRD7
143.436	251.978	-0.812611	0.000870433	0.0236857	LNP1
614.861	1080.38	-0.813066	1.06508e-08	1.53222e-06	ANKRD13C
553.391	973.492	-0.815333	7.93352e-07	7.32167e-05	GBP5
634.273	1118.1	-0.818004	1.50075e-09	2.8507e-07	DDX50
443.921	782.878	-0.818419	6.59888e-08	8.15743e-06	BCL2L11
166.402	293.755	-0.819684	0.000306891	0.0104971	AP3B2
614.18	1085.57	-0.821662	1.0225e-09	2.12821e-07	SPSB1
217.018	385.38	-0.828197	4.84545e-05	0.002301	METTL14
132.924	236.225	-0.829689	0.000917596	0.0245256	RTP4
180.089	320.14	-0.830428	0.000176292	0.00659973	PLA2G4C
1279.68	2277.23	-0.831411	4.70773e-14	2.04682e-11	SNHG5
187.553	333.87	-0.833102	0.000900252	0.0242276	FAT3
260.326	464.98	-0.836595	1.48279e-05	0.000858738	CLCN2
274.086	491.443	-0.842776	5.78978e-06	0.000393323	TXNDC16
223.765	402.202	-0.845346	3.94608e-05	0.00195952	SKIDA1
323.064	581.576	-0.848717	4.16163e-06	0.000301564	SH3RF2
6619.99	11941.2	-0.851124	6.26521e-16	3.31294e-13	PARP14
117.47	212.231	-0.853477	0.001205	0.0302128	PCSK1
152.474	275.441	-0.854059	0.00074019	0.0208372	ISG20
200.136	362.61	-0.857505	4.37208e-05	0.00212258	TSPYL2
234.498	427.193	-0.864834	1.32014e-05	0.000777967	SOCS1
882.238	1609.11	-0.866755	5.49533e-12	1.73413e-09	STOML1
446.102	818.954	-0.87673	1.18669e-08	1.67033e-06	FAM84A
311.034	571.948	-0.878621	5.44548e-07	5.35381e-05	DTX4
132.363	243.596	-0.88008	0.000427442	0.0136649	LAMA2
135.75	250.259	-0.882902	0.000406629	0.013085	MALINC1
340.158	631.424	-0.891682	3.18576e-06	0.000241587	C12orf57
94.4488	175.526	-0.894083	0.00204745	0.0451108	JAM2
1593.25	2964.4	-0.895744	8.2395e-18	6.20023e-15	SNHG12
173.609	322.913	-0.895773	0.000303855	0.0104664	INHBA
2644.25	4938.99	-0.901477	2.01941e-19	1.88142e-16	IRF1
139.939	262.709	-0.907673	0.000437079	0.0139502	CAPN5
569.721	1069.23	-0.908375	3.45731e-11	1.00959e-08	PCDH10
139.635	262.228	-0.908657	0.000201626	0.00744303	PADI1
224.704	422.666	-0.910729	1.42844e-05	0.000836747	HES6
222.393	420.041	-0.91724	4.50232e-06	0.000320175	NTRK3
1996.43	3785.27	-0.923092	4.20979e-20	5.14778e-17	ATF3
132.639	251.518	-0.923935	0.000281562	0.00983708	LFNG
91.0433	172.88	-0.924202	0.00225808	0.0482834	NGFR
153.23	291.343	-0.927202	6.04346e-05	0.00276643	TRAM2-AS1
100.008	190.501	-0.930331	0.00124167	0.0309469	ELAVL2
131.295	250.931	-0.934618	0.000214794	0.00779675	ATP2B1-AS1
260.74	499.174	-0.936557	6.26757e-07	6.01103e-05	NATD1
169.062	323.705	-0.93695	2.82299e-05	0.00150087	BAHCC1
121.234	232.108	-0.937258	0.000251287	0.00893895	TAF4B
233.89	449.05	-0.941187	1.06594e-06	9.39416e-05	LARGE1
1048.88	2014.13	-0.941333	6.58348e-17	4.29353e-14	DHX58
109.213	211.757	-0.954573	0.000461873	0.0145731	GATM
578.107	1122.24	-0.956743	3.16043e-12	1.0848e-09	GFPT2
277.769	541.213	-0.961937	1.03918e-07	1.23973e-05	ARID5A
186.09	363.65	-0.966232	5.13866e-06	0.000354007	-
872.738	1706.27	-0.967298	1.18788e-15	6.116e-13	CXCL8
518.341	1016.9	-0.972268	3.48852e-12	1.15683e-09	CHST11
294.373	579.743	-0.978169	6.24011e-08	7.82613e-06	PSMB9
734.292	1449.68	-0.980948	3.3855e-13	1.37994e-10	SMOX
603.391	1191.4	-0.981871	2.77107e-12	9.85745e-10	HBEGF
83.8266	166.366	-0.988985	0.00100082	0.02632	-
333.143	661.034	-0.989172	1.72001e-08	2.35329e-06	EPHA4
156.018	310.109	-0.991365	1.94492e-05	0.00108411	AL022068.1
139.892	278.328	-0.992706	3.39833e-05	0.00174053	LHX1
90.9048	181.263	-0.996242	0.000829595	0.0228928	AC009549.1
81.0929	162.121	-0.999317	0.00102739	0.0269448	HAP1
107.989	219.567	-1.02444	0.000146732	0.00571876	XAF1
1190.91	2424.38	-1.02561	7.25865e-21	1.18346e-17	CPA4
838.275	1710.5	-1.02919	2.73956e-16	1.53142e-13	PIK3R3
969.772	1979.93	-1.02999	1.05978e-17	7.67946e-15	TCIM
1052.83	2170.16	-1.0432	1.58447e-16	9.39401e-14	SERTAD1
66.5038	138.58	-1.05796	0.00211745	0.0462365	KRT7
84.3329	175.611	-1.05822	0.0003367	0.0112224	MAK
188.383	393.685	-1.0624	5.62668e-06	0.000386267	ASL
389.201	814.384	-1.06452	1.07288e-09	2.20744e-07	EPHB3
126.444	264.888	-1.06683	1.62247e-05	0.000925468	RGS2
121.906	255.26	-1.06689	2.78457e-05	0.00148836	KLLN
304.977	640.704	-1.07122	2.6258e-10	6.04398e-08	EGLN3
78.3408	165.8	-1.0811	0.000457177	0.0144736	NDUFA4L2
331.789	703.582	-1.08521	3.2733e-09	5.66745e-07	ADAMTS6
339.651	721.542	-1.08729	4.03423e-11	1.14916e-08	ERO1B
69.9276	148.667	-1.08829	0.000710844	0.020244	IL32
177.659	378.809	-1.0923	2.85667e-07	2.97291e-05	FAM117A
63.7051	136.55	-1.10124	0.00181352	0.0414021	HTR7P1
465.884	1002.32	-1.1049	2.15102e-12	7.79345e-10	MICALL2
64.0827	138.906	-1.11645	0.000886716	0.0240285	AP002478.1
93.6851	203.248	-1.1165	0.000145539	0.00568359	TPI1P2
69.9092	152.303	-1.1235	0.000536006	0.0162269	FOXQ1
53.9851	118.18	-1.1309	0.00182001	0.0414052	AC015912.3
140.619	308.023	-1.13196	1.87572e-06	0.00015291	AC099343.3
106.921	235.065	-1.1373	5.7129e-05	0.00265494	CXCL11
63.5764	139.988	-1.13906	0.000688782	0.0197977	AC107959.2
111.643	246.065	-1.14045	9.26938e-06	0.00057941	NR4A3
882.558	1958.9	-1.15051	8.27256e-22	1.47139e-18	SLC9A1
503.392	1121.55	-1.15582	4.85724e-17	3.27696e-14	ENO3
50.1837	112.153	-1.16024	0.0017447	0.0403489	CFAP69
85.3822	192.729	-1.17451	4.27191e-05	0.00208429	CYSRT1
260.63	591.337	-1.18147	8.39886e-11	2.22059e-08	FAM43A
89.9756	205.639	-1.1916	3.86177e-05	0.00193732	KMT2E-AS1
62.4167	142.69	-1.1927	0.000320251	0.0108403	-
497.584	1142.64	-1.19944	3.49891e-18	2.85234e-15	WDR74
111.496	259.717	-1.21961	4.29452e-06	0.000307774	JHDM1D-AS1
64.0643	149.297	-1.22057	0.000229376	0.0082193	-
98.9772	230.729	-1.22198	9.03749e-06	0.000566726	-
48.8953	114.813	-1.23001	0.0017743	0.0408174	AC079305.1
56.9125	133.975	-1.23369	0.00062372	0.0182681	-
185.648	439.685	-1.24475	5.15668e-09	8.40753e-07	GCH1
203.856	483.803	-1.24594	2.98306e-09	5.25799e-07	TRAF1
64.6809	154.291	-1.2549	0.000113682	0.00472228	LAMC2
100.275	239.521	-1.25593	1.80479e-06	0.000148364	AL137060.1
169.282	405.54	-1.26074	6.40323e-09	1.00223e-06	LBH
179.923	433.021	-1.26708	1.58289e-09	2.9778e-07	C8orf46
75.4232	181.814	-1.26761	0.000207432	0.00760002	SPAAR
52.1904	126.484	-1.27617	0.000395172	0.0127794	C10orf25
76.03	184.863	-1.28308	3.72451e-05	0.00188294	ID2-AS1
70.5075	171.869	-1.28583	3.02299e-05	0.00158141	-
267.663	668.079	-1.31869	4.15131e-11	1.16029e-08	TUBA4A
46.4374	116.383	-1.32541	0.000442422	0.0140748	RASAL2-AS1
39.4879	99.6892	-1.3358	0.000996564	0.0263128	SYNPO2
74.6313	188.69	-1.33754	1.01506e-05	0.000620612	CEBPA
80.8441	204.266	-1.33853	8.23326e-06	0.0005264	-
53.7461	136.225	-1.34048	0.000164386	0.00631806	AC092651.2
99.8243	253.046	-1.34196	2.53366e-07	2.69408e-05	PCSK5
72.1183	183.031	-1.34403	8.62199e-06	0.000544159	-
76.2605	195.141	-1.35508	4.55858e-06	0.000320822	AC241585.3
37.3708	96.2726	-1.36553	0.00104254	0.0272327	AL049597.2
36.1928	94.0302	-1.37624	0.00110842	0.0285864	AC009108.5
86.7356	225.501	-1.37734	2.16398e-06	0.000174231	AC006449.6
90.9882	238.149	-1.38688	8.50793e-07	7.74222e-05	DOCK2
66.1997	175.759	-1.40866	9.80745e-06	0.000602613	TRNP1
61.8736	166.351	-1.42654	7.55028e-06	0.000494051	CA2
32.9712	89.4606	-1.43835	0.00112856	0.0289387	RHPN1-AS1
64.4602	175.25	-1.44201	6.6876e-06	0.000443536	SLC16A10
65.9975	180.668	-1.45168	4.59462e-06	0.000321537	SPTB
33.8268	93.5917	-1.47069	0.00120604	0.0302128	ARMC4
28.9209	80.0739	-1.47095	0.00175193	0.0404681	FRMPD4
80.1539	222.262	-1.47205	2.37155e-07	2.53549e-05	SHISA2
35.3089	98.713	-1.48426	0.000368493	0.0120908	MYADML2
33.5694	94.4476	-1.49174	0.000462413	0.0145731	FERMT1
79.97	225.883	-1.49741	3.61189e-07	3.7193e-05	DLL4
40.6292	115.499	-1.50782	0.000142774	0.00558675	ANAPC15
72.5326	207.074	-1.51313	1.99506e-07	2.16852e-05	DEPP1
31.9402	91.3705	-1.51499	0.000625151	0.0182826	AC144652.1
63.5396	181.609	-1.51532	9.28548e-07	8.33351e-05	GASAL1
33.6062	96.3787	-1.51971	0.000275867	0.00967263	-
135.041	388.217	-1.52352	3.23895e-12	1.09259e-09	IL4I1
23.5086	67.6879	-1.5261	0.00225642	0.0482834	SLC7A7
51.3617	148.667	-1.5345	1.02504e-05	0.000622822	TNFRSF9
33.6981	97.6732	-1.53648	0.000305926	0.0104971	AC104109.2
50.6716	147.302	-1.53927	6.95741e-06	0.000459871	-
75.2663	219.715	-1.54555	6.89448e-08	8.43066e-06	AC007728.2
33.8084	98.7271	-1.54835	0.000477759	0.0148371	TNKS2-AS1
202.76	605.69	-1.57866	7.61538e-18	5.95979e-15	FOSB
41.6234	125.006	-1.58658	2.42245e-05	0.00130926	VASH2
60.7875	184.085	-1.59796	5.17701e-07	5.11557e-05	ISCA1P4
31.4891	96.7112	-1.61905	0.000188001	0.00701954	AL354920.1
48.3338	148.724	-1.61943	1.15324e-05	0.000685811	MAN1B1-AS1
34.6371	106.508	-1.6199	6.96055e-05	0.00310212	EAF2
47.5971	146.446	-1.62235	3.9626e-06	0.00028821	AC091271.1
335.436	1043.56	-1.63661	4.37635e-23	9.51371e-20	FGFR3
51.7945	161.258	-1.6387	8.14936e-07	7.45057e-05	STARD5
19.1825	60.204	-1.64932	0.00210951	0.0461146	-
185.631	583.096	-1.65007	1.3517e-14	6.29665e-12	CDKN1C
40.2332	126.251	-1.65212	9.81298e-05	0.00418281	ACTN2
39.5982	125.02	-1.66001	1.59784e-05	0.000914088	AL591485.1
253.754	808.096	-1.67061	2.03302e-23	4.972e-20	PLEKHO2
43.3629	138.135	-1.6729	6.27323e-06	0.000421772	ROBO4
27.1446	87.1476	-1.68134	0.000227376	0.00816258	STK4-AS1
84.8943	280.556	-1.72485	8.84068e-11	2.30624e-08	AC012377.1
30.8908	102.413	-1.72804	4.04612e-05	0.00199905	AL591846.2
17.0286	56.5681	-1.73038	0.00221344	0.0478258	-
18.6394	62.5878	-1.74628	0.00113397	0.0290032	TGM4
141.807	477.395	-1.75068	9.00625e-17	5.50648e-14	VASN
69.5685	234.499	-1.75429	2.05466e-09	3.75695e-07	NOD2
31.1299	105.673	-1.7658	6.24893e-05	0.00282356	GRIK5
16.5775	56.4903	-1.76991	0.00169034	0.0394555	KLHDC7B
20.7565	71.0267	-1.77313	0.000843477	0.0232105	FAM167A
28.8473	99.1799	-1.78204	3.13119e-05	0.0016293	SHBG
27.3284	93.9383	-1.78344	0.000107447	0.0045306	-
25.497	88.5269	-1.79337	0.000135147	0.00540727	AL606760.3
17.6085	61.1377	-1.79572	0.000897263	0.0241804	RPL3L
37.2421	130.608	-1.8087	2.63399e-06	0.000206136	AL645608.2
34.6555	121.9	-1.81393	3.36194e-06	0.000251055	VTCN1
16.0161	56.5752	-1.82064	0.00134935	0.0332076	AC104695.2
25.5522	90.4863	-1.82273	0.000108206	0.00455278	-
71.4097	253.464	-1.8268	5.24564e-11	1.42543e-08	PGF
82.1606	293.692	-1.83761	1.04354e-12	4.00329e-10	C11orf96
99.1709	357.489	-1.8495	1.63882e-14	7.45663e-12	-
198.793	718.628	-1.85332	9.82456e-23	1.92218e-19	ARC
44.3755	161.753	-1.86681	6.62935e-08	8.15743e-06	PCDH19
24.4109	89.5031	-1.87148	0.000112749	0.00470349	ANXA13
62.3431	230.297	-1.88433	1.29037e-10	3.19571e-08	POU3F1
190.204	706.822	-1.89422	3.64413e-25	1.01853e-21	FAM222A
345.862	1285.62	-1.89446	4.2796e-06	0.000307774	CXCL10
14.442	54.6936	-1.92224	0.000996247	0.0263128	CYTH4
54.8874	208.765	-1.92669	1.02148e-09	2.12821e-07	CLDN6
14.9116	57.4028	-1.94363	0.000719394	0.0204281	SLC7A8
44.3019	173.114	-1.96648	9.76879e-09	1.41575e-06	AL031058.1
16.9735	66.5703	-1.96891	0.000712341	0.0202572	LINC01465
44.8082	176.948	-1.98123	2.54638e-09	4.6054e-07	NKD1
36.8278	145.597	-1.983	8.6664e-08	1.04665e-05	RHOV
107.354	431.395	-2.00699	1.85098e-19	1.88142e-16	RND1
39.0184	158.033	-2.01876	1.26212e-08	1.76382e-06	CD34
25.2298	102.872	-2.03063	9.31591e-06	0.000580464	AL357054.4
176.83	723.947	-2.03402	3.48815e-29	1.70614e-25	FAM46C
11.69	48.2778	-2.04338	0.00185418	0.0419874	ZCCHC12
164.624	678.739	-2.04531	1.26067e-19	1.45089e-16	BATF2
12.1778	50.5484	-2.04904	0.00169196	0.0394555	AL139385.1
13.3191	56.0729	-2.07272	0.000413164	0.0132517	SCN7A
26.767	115.803	-2.11491	4.96824e-07	4.95937e-05	AC005077.4
21.953	96.0108	-2.13041	5.71474e-06	0.00039094	AC087623.3
14.4053	65.3041	-2.18043	7.71945e-05	0.00338635	-
13.3559	62.1421	-2.21852	0.000108955	0.00457445	LOXL1-AS1
49.1895	229.434	-2.22262	5.72562e-13	2.28616e-10	-
8.52351	40.2775	-2.23943	0.0015491	0.0369612	B4GALT1-AS1
13.9541	66.3439	-2.25225	0.000101979	0.00432487	TGM2
45.3881	216.2	-2.25239	1.63787e-12	6.0462e-10	LINC01686
11.7819	57.5018	-2.28898	0.000155187	0.00601233	-
10.7142	52.2885	-2.28945	0.000328976	0.0110402	AC024940.1
27.8715	136.621	-2.29586	1.53215e-08	2.12535e-06	-
11.2572	56.9359	-2.34135	0.0001409	0.00554668	-
19.3296	98.0198	-2.34575	4.6016e-06	0.000321537	TEX14
14.3685	73.2761	-2.34847	1.56395e-05	0.000899963	CPA5
6.91271	36.5284	-2.3997	0.00199835	0.0443686	MYLPF
7.51094	39.7894	-2.40883	0.00118669	0.0299582	ITGB6
7.47416	39.846	-2.41463	0.000861462	0.0235398	AQP5
9.68319	53.7386	-2.47737	0.000166613	0.00634201	PSG10P
7.419	44.0123	-2.5639	0.000392383	0.0127525	PLAC1
6.40643	38.4666	-2.58616	0.000621859	0.0182409	AC009949.1
10.6774	64.3774	-2.59226	1.03579e-05	0.000627407	-
10.6222	66.7188	-2.64765	7.57988e-06	0.000494335	LINC01647
8.03562	50.4635	-2.65347	8.41326e-05	0.00364171	APOBR
14.3685	91.3069	-2.66574	1.32881e-07	1.53835e-05	ASB2
11.7635	75.0587	-2.675	1.29653e-06	0.000111924	AC233968.1
9.10335	69.5766	-2.93642	1.24977e-06	0.000109159	AC073130.3
3.72789	28.7262	-2.94425	0.00137067	0.0334594	AC004080.4
31.9586	260.53	-3.02562	1.2613e-20	1.76266e-17	LINC01003
3.72789	31.4707	-3.07603	0.000645958	0.0187789	C6orf15
5.88175	55.1887	-3.23142	4.23914e-06	0.000306047	DISP3
2.64176	25.5006	-3.26254	0.0017754	0.0408174	CHST8
3.76466	39.846	-3.41037	6.31737e-05	0.00284791	RCSD1
2.69693	29.2001	-3.44559	0.000609899	0.0179709	HIGD2B
2.13548	23.5836	-3.46571	0.00181956	0.0414052	DLX3
2.66015	30.0489	-3.49532	0.00047009	0.0146962	NPIPA2
4.30773	50.0037	-3.54485	6.49407e-06	0.00043364	RFPL4A
5.84498	73.2761	-3.64396	3.10423e-08	4.07613e-06	SEMA3G
5.86336	85.2094	-3.86006	7.73263e-10	1.68099e-07	SP6
1.57402	23.6614	-3.89378	0.0014494	0.0350525	ACP7
1.62919	25.8684	-4.00551	0.000989386	0.026194	ITIH1
