# Supplementary material for: m6A-mediated upregulation of LINC01003 regulates cell migration by targeting the CAV1/FAK signaling pathway in glioma
Source: Biol Direct. 2023 Jun 3;18:27. doi: 10.1186/s13062-023-00386-6 (PMC10239147; doi:10.1186/s13062-023-00386-6)
Supplement: Supplementary file 2 — Additional file 2: Table S2. Top 20 KEGG enrichment pathways in the downregulated mRNAs. [file 13062_2023_386_MOESM2_ESM.xlsx]

## Sheet: L03vsNL_KEGGenrich
KEGGID	Description	pvalue	padj	geneName	Count
hsa05164	Influenza A	1.83775e-06	0.00047414	PIK3R3/CXCL8/PML/STAT1/OAS1/MX1/TNFSF10/CXCL10/PRKCA/MAP2K3/OAS3/NXF1/TRIM25/IFIH1/OAS2/PIK3R1/DDX58	17
hsa04625	C-type lectin receptor signaling pathway	7.80693e-05	0.0100709	IRF1/PIK3R3/NFKB2/BCL3/STAT1/CALM2/PLK3/ITPR1/PIK3R1/RELB/CYLD/CBLB	12
hsa04668	TNF signaling pathway	0.000192302	0.016538	PIK3R3/NOD2/TNFAIP3/TRAF1/BCL3/CXCL10/MLKL/MAP2K3/CSF1/JUNB/PIK3R1/BIRC3	12
hsa05162	Measles	0.000302879	0.0195357	PIK3R3/TNFAIP3/STAT1/OAS1/MX1/TNFSF10/OAS3/IFIH1/OAS2/PIK3R1/DDX58/CBLB	12
hsa04510	Focal adhesion	0.000857756	0.0442602	PIK3R3/PGF/VCL/LAMB3/THBS2/CAV1/KDR/PRKCA/LAMC2/MYL5/TNC/LAMA2/PIK3R1/BIRC3/ITGB6/MYLPF	16
hsa05168	Herpes simplex infection	0.00114552	0.0491386	HLA-B/PML/TRAF1/HLA-C/STAT1/OAS1/OAS3/NXF1/IFIH1/TAF4B/OAS2/SRSF7/DDX58	13
hsa04068	FoxO signaling pathway	0.00133322	0.0491386	PIK3R3/BCL2L11/S1PR1/TNFSF10/BNIP3/GADD45A/SIRT1/PLK3/HOMER1/PLK2/PIK3R1/G6PC3	12
hsa04621	NOD-like receptor signaling pathway	0.00178569	0.0575883	CXCL8/NOD2/TNFAIP3/STAT1/GBP5/OAS1/GBP2/OAS3/ITPR1/NAMPT/OAS2/GBP1/BIRC3	13
hsa04380	Osteoclast differentiation	0.00231755	0.0626473	FOSB/PIK3R3/NFKB2/STAT1/SOCS1/CSF1/JUNB/PIK3R1/RELB/CYLD	10
hsa04622	RIG-I-like receptor signaling pathway	0.00242819	0.0626473	DHX58/CXCL8/CXCL10/TRIM25/IFIH1/CYLD/DDX58	7
hsa04210	Apoptosis	0.00415998	0.0975705	PIK3R3/TUBA4A/TRAF1/BCL2L11/TNFSF10/PARP3/PMAIP1/GADD45A/ITPR1/PIK3R1/BIRC3	11
hsa04064	NF-kappa B signaling pathway	0.00535902	0.115219	CXCL8/NFKB2/TNFAIP3/TRAF1/TRIM25/RELB/BIRC3/DDX58	8
hsa05160	Hepatitis C	0.00598439	0.118767	IRF1/PIK3R3/CXCL8/CLDN6/STAT1/OAS1/OAS3/OAS2/PIK3R1/DDX58	10
hsa05146	Amoebiasis	0.00724032	0.133429	PIK3R3/CXCL8/VCL/LAMB3/PRKCA/LAMC2/LAMA2/PIK3R1	8
hsa05222	Small cell lung cancer	0.0109454	0.175819	PIK3R3/TRAF1/LAMB3/GADD45A/LAMC2/LAMA2/PIK3R1/BIRC3	8
hsa05165	Human papillomavirus infection	0.011166	0.175819	IRF1/PIK3R3/HLA-B/HLA-C/OASL/STAT1/LAMB3/MX1/THBS2/SLC9A3R1/HES6/LAMC2/LFNG/TNC/LAMA2/PIK3R1/ITGB6/HES4	18
hsa05145	Toxoplasmosis	0.0116785	0.175819	PPIF/STAT1/LAMB3/SOCS1/MAP2K3/LAMC2/LAMA2/BIRC3	8
hsa04218	Cellular senescence	0.0122665	0.175819	PIK3R3/CXCL8/HLA-B/HLA-C/GADD45A/SIRT1/HIPK2/MAP2K3/CALM2/ITPR1/PIK3R1	11
hsa04360	Axon guidance	0.0147564	0.194142	RND1/PIK3R3/EPHB3/EPHA4/SEMA3G/SLIT2/PLXNA3/PRKCA/EPHB2/UNC5B/PIK3R1/ROBO1	12
hsa01521	EGFR tyrosine kinase inhibitor resistance	0.0158023	0.194142	FGFR3/PIK3R3/BCL2L11/KDR/PRKCA/PIK3R1/AXL	7
