# Supplementary material for: m6A-mediated upregulation of LINC01003 regulates cell migration by targeting the CAV1/FAK signaling pathway in glioma
Source: Biol Direct. 2023 Jun 3;18:27. doi: 10.1186/s13062-023-00386-6 (PMC10239147; doi:10.1186/s13062-023-00386-6)
Supplement: Supplementary file 5 — Additional file 5: Table S3. The m6A sites on LINC01003 were predicted by the GEIPA2 database. [file 13062_2023_386_MOESM5_ESM.xlsx]

## Sheet: Sheet1
ModChr	ModStart	ModEnd	Strand	ModID	Motif Score	Support Num	GeneName	Region
chr7	152161361	152161362	+	m6A_site_428615	344.64	4	LINC01003	exon
chr7	152161403	152161404	+	m6A_site_428616	369.74	8	LINC01003	exon
chr7	152161436	152161437	+	m6A_site_428617	294.79	12	LINC01003	exon
chr7	152161460	152161461	+	m6A_site_428618	224.83	16	LINC01003	exon
chr7	152161468	152161469	+	m6A_site_428619	419.59	16	LINC01003	exon
chr7	152161523	152161524	+	m6A_site_428620	419.59	15	LINC01003	exon
chr7	152161685	152161686	+	m6A_site_428621	299.78	3	LINC01003	exon
chr7	152161904	152161905	+	m6A_site_428622	369.74	7	LINC01003	exon
chr7	152161946	152161947	+	m6A_site_428623	344.64	13	LINC01003	exon
chr7	152162063	152162064	+	m6A_site_428624	419.59	23	LINC01003	exon
chr7	152162114	152162115	+	m6A_site_428625	419.59	15	LINC01003	exon
chr7	152162179	152162180	+	m6A_site_428626	349.63	7	LINC01003	exon
chr7	152162196	152162197	+	m6A_site_428627	371.87	3	LINC01003	exon
chr7	152162373	152162374	+	m6A_site_428628	301.91	1	LINC01003	exon
chr7	152162429	152162430	+	m6A_site_428629	301.91	1	LINC01003	exon
